# Supplementary material for: Clustering of Polymorphic Membrane Protein E Clade in Chlamydia trachomatis Lineages from Men Who Have Sex with Men
Source: Emerg Infect Dis. 2024 Oct;30(10):2183–7. doi: 10.3201/eid3010.240852 (PMC11431897; doi:10.3201/eid3010.240852)
Supplement: Appendix 1 — Additional data from study of clustering of polymorphic membrane protein E clade in Chlamydia trachomatis lineages from men who have sex with men, Japan. [file 24-0852-Techapp-s1.xlsx]

## Sheet: Appendix 1 Table
Article DOI: https://doi.org/10.3201/eid3010.240852
Clustering of Polymorphic Membrane Protein E Clade in Chlamydia trachomatis Lineages from Men who Have Sex with Men
Appendix 1 Table. Details of the samples in this study
MSM/ non-MSM	Participant ID	Sample ID	Sex	Age	Source	Collection date	Hospital/Clinic	ompA	PmpE		MLST						Co-infection detection		Note
									Clade	Sequence	CT058	CT144	CT172	hctB	pbpB	ST	Neisseria gonorrhoeae	Mycoplasma genitalium
MSM	N001	6	Male	22	Pharyngeal	2018-10-02	NCGM	J	p1	p1-3	8	5	3	29	6	108	-	NT
MSM	N002	28	Male	21	Urogenital	2018-11-15	NCGM	G	p1	p1-1	8	5	3	10	6	33	-	NT	From participant with sample IDs 177, 238, and 731
MSM	N003	30	Male	24	Pharyngeal	2018-11-21	NCGM	G	p1	p1-1	8	5	3	10	6	33	-	NT
MSM	N005	39	Male	26	Pharyngeal	2018-12-11	NCGM	G	p1	p1-1	8	5	3	29	6	108	-	NT
MSM	N006	50	Male	25	Urogenital	2018-12-20	NCGM	J	p1	p1-1	8	5	3	29	6	108	-	NT
MSM	N007	70	Male	39	Urogenital	2019-01-18	NCGM	G	p1	p1-1	8	5	3	20	6	52	-	-
MSM	N008	80	Male	46	Pharyngeal	2019-02-07	NCGM	G	p1	p1-1	8	5	3	20	6	52	-	NT
MSM	N015	104	Male	45	Pharyngeal	2019-03-26	NCGM	J	p1	p1-1	8	5	3	29	6	108	-	NT
MSM	N017	122	Male	20	Rectal	2019-04-10	NCGM	J	p1	p1-1	8	5	3	29	6	108	-	NT
MSM	N019	128	Male	28	Rectal	2019-04-18	NCGM	J	p1	p1-1	8	5	3	29	6	108	-	NT
MSM	N022	138	Male	32	Rectal	2019-05-02	NCGM	J	p1	p1-1	8	5	4	29	6	112	+	NT
MSM	N027	151	Male	40	Rectal	2019-06-03	NCGM	G	p1	p1-1	8	5	3	10	6	33	+	NT
MSM	N029	154	Male	47	Rectal	2019-06-07	NCGM	D	p1	p1-2	20	5	2	101	34	121	-	NT
MSM	N030	156	Male	29	Rectal	2019-06-10	NCGM	D	p1	p1-2	20	5	4	5	34	131	-	NT
MSM	N031	160	Male	27	Rectal	2019-06-14	NCGM	J	p1	p1-1	8	5	7	29	6	132	-	NT
MSM	N033	164	Male	29	Rectal	2019-06-21	NCGM	D	p1	p1-2	6	5	2	5	34	194	-	NT
MSM	N034	165	Male	23	Rectal	2019-06-26	NCGM	J	p1	p1-1	8	5	4	29	6	112	-	NT
MSM	N035	168	Male	36	Rectal	2019-07-02	NCGM	G	p1	p1-1	8	2	3	29	6	139	+	NT
MSM	N036	172	Male	39	Rectal	2019-07-03	NCGM	G	p1	p1-1	8	5	3	29	6	108	-	NT
MSM	N037	176	Male	37	Rectal	2019-07-05	NCGM	D	p1	p1-2	6	5	2	5	34	194	-	NT
MSM	N002	177	Male	22	Urogenital	2019-07-05	NCGM	E	p2	p2-1	2	5	2	4	2	145	-	NT	From participant with sample IDs 28, 238, and 731
MSM	N038	178	Male	43	Rectal	2019-07-08	NCGM	J	p1	p1-1	8	5	3	29	6	108	-	NT
MSM	N039	182	Male	31	Rectal	2019-07-12	NCGM	G	p1	p1-1	8	5	3	75	6	346	-	NT
MSM	N044	189	Male	29	Rectal	2019-08-02	NCGM	G	p1	p1-1	8	5	3	10	6	33	-	NT
MSM	N047	193	Male	47	Rectal	2019-08-14	NCGM	K	p1	p1-1	6	5	1	10	3	626	-	NT
MSM	N004	194	Male	23	Rectal	2019-08-09	NCGM	G	p1	p1-1	8	5	3	10	6	33	-	NT	From participant with sample ID 244
MSM	N049	196	Male	24	Rectal	2019-08-13	NCGM	G	p1	p1-1	8	5	3	29	6	108	-	NT
MSM	N051	199	Male	31	Rectal	2019-08-20	NCGM	G	p1	p1-1	8	5	3	10	6	33	-	NT	From participant with sample ID 200
MSM	N051	200	Male	31	Pharyngeal	2019-08-20	NCGM	G	p1	p1-1	8	5	3	10	6	33	-	NT	From participant with sample ID 199
MSM	N052	202	Male	36	Rectal	2019-08-22	NCGM	J	p1	p1-1	8	5	3	29	6	108	-	NT
MSM	N053	204	Male	26	Pharyngeal	2019-08-23	NCGM	D	p1	p1-2	20	5	2	5	34	109	-	NT	From participant with sample ID 626
MSM	N054	205	Male	26	Rectal	2019-08-26	NCGM	G	p1	p1-1	8	5	3	10	6	33	-	NT
MSM	N055	209	Male	33	Rectal	2019-09-03	NCGM	J	p1	p1-1	8	5	4	29	6	112	-	NT
MSM	N057	213	Male	36	Rectal	2019-09-06	NCGM	D	p1	p1-2	20	5	2	101	34	121	-	NT
MSM	N059	215	Male	25	Rectal	2019-09-09	NCGM	G	p1	p1-1	8	5	3	10	6	33	-	NT	From participant with sample ID 217
MSM	N060	216	Male	22	Rectal	2019-09-09	NCGM	D	p1	p1-2	20	5	2	5	34	109	-	NT
MSM	N059	217	Male	25	Pharyngeal	2019-09-09	NCGM	G	p1	p1-1	8	5	3	10	6	33	+	NT	From participant with sample ID 215
MSM	N062	219	Male	26	Rectal	2019-09-12	NCGM	D	p1	p1-2	20	5	2	13	34	149	-	NT
MSM	N063	222	Male	47	Urogenital	2019-09-12	NCGM	G	p1	p1-1	8	5	3	10	6	33	-	NT
MSM	N065	227	Male	40	Rectal	2019-09-25	NCGM	J	p1	p1-1	8	5	4	29	6	112	-	NT
MSM	N066	228	Male	32	Rectal	2019-09-27	NCGM	G	p1	p1-1	8	5	3	32	6	150	-	NT
MSM	N067	229	Male	43	Rectal	2019-09-27	NCGM	D	p1	p1-2	20	5	2	5	34	109	-	NT
MSM	N068	230	Male	34	Rectal	2019-10-02	NCGM	G	p1	p1-1	8	5	3	20	6	52	-	NT
MSM	N069	233	Male	41	Rectal	2019-10-03	NCGM	G	p1	p1-1	8	5	3	10	6	33	-	NT
MSM	N070	235	Male	26	Rectal	2019-10-07	NCGM	D	p1	p1-2	6	5	2	5	34	194	-	NT
MSM	N071	236	Male	22	Rectal	2019-10-09	NCGM	G	p1	p1-1	8	5	3	32	6	150	+	NT
MSM	N002	238	Male	22	Rectal	2019-10-10	NCGM	G	p1	p1-1	8	5	3	32	6	150	-	NT	From participant with sample IDs 28, 177, and 731
MSM	N004	244	Male	23	Rectal	2019-10-17	NCGM	J	p1	p1-1	8	5	4	29	6	112	-	NT	From participant with sample ID 194
MSM	N073	246	Male	31	Pharyngeal	2019-10-21	NCGM	J	p1	p1-1	8	5	3	29	6	108	-	NT
MSM	N074	247	Male	24	Rectal	2019-10-23	NCGM	G	p1	p1-1	8	5	3	10	6	33	-	NT
MSM	N075	248	Male	29	Rectal	2019-10-23	NCGM	D	p1	p1-2	20	5	2	5	34	109	-	NT
MSM	N076	249	Male	35	Rectal	2019-10-24	NCGM	D	p1	p1-2	20	5	2	5	34	109	-	NT
MSM	N077	250	Male	31	Rectal	2019-10-25	NCGM	D	p1	p1-2	20	5	3	5	34	151	-	NT
MSM	N079	252	Male	30	Rectal	2019-10-30	NCGM	J	p1	p1-1	8	5	3	29	6	108	+	NT
MSM	N080	253	Male	23	Rectal	2019-10-31	NCGM	J	p1	p1-1	8	5	4	29	6	112	-	NT
MSM	N081	254	Male	24	Rectal	2019-11-01	NCGM	G	p1	p1-1	8	5	3	20	6	108	-	NT
MSM	N082	255	Male	24	Rectal	2019-11-01	NCGM	J	p1	p1-1	8	5	3	29	6	108	-	NT
MSM	N083	256	Male	26	Rectal	2019-11-05	NCGM	G	p1	p1-1	8	5	3	10	6	33	-	NT
MSM	N085	258	Male	32	Rectal	2019-11-07	NCGM	D	p1	p1-2	20	5	2	5	34	109	-	NT
MSM	N087	261	Male	21	Rectal	2019-11-13	NCGM	D	p1	p1-2	6	5	2	5	34	194	+	NT
MSM	N089	268	Male	38	Rectal	2019-11-15	NCGM	D	p1	p1-2	20	5	2	5	34	109	+	-
MSM	N090	269	Male	42	Rectal	2019-11-15	NCGM	G	p1	p1-1	8	5	3	10	6	33	-	-
MSM	N092	271	Male	32	Pharyngeal	2019-11-15	NCGM	J	p1	p1-1	8	4	4	29	6	162	-	NT
MSM	N094	273	Male	29	Rectal	2019-11-19	NCGM	G	p1	p1-1	8	5	3	32	6	150	-	-
MSM	N097	276	Male	42	Rectal	2019-11-21	NCGM	D	p1	p1-2	20	5	2	5	34	109	-	-
MSM	N098	277	Male	41	Rectal	2019-11-21	NCGM	D	p1	p1-2	20	5	2	5	34	109	+	-
MSM	N099	278	Male	47	Rectal	2019-11-21	NCGM	D	p1	p1-2	20	5	2	5	34	109	+	-
MSM	N100	279	Male	48	Rectal	2019-11-21	NCGM	G	p1	p1-1	8	5	3	10	6	33	-	-
MSM	N101	280	Male	40	Rectal	2019-11-22	NCGM	J	p1	p1-1	8	5	3	29	6	108	-	-
MSM	N102	281	Male	38	Rectal	2019-11-26	NCGM	G	p1	p1-1	8	5	3	75	6	346	-	NT
MSM	N105	284	Male	40	Urogenital	2019-11-22	NCGM	G	p1	p1-1	8	5	3	29	6	108	-	-
MSM	N106	293	Male	32	Rectal	2019-12-02	NCGM	D	p1	p1-2	8	5	3	29	6	108	-	-
MSM	N109	297	Male	48	Rectal	2019-12-03	NCGM	G	p1	p1-1	8	5	3	20	6	52	-	-
MSM	N112	303	Male	33	Rectal	2019-12-05	NCGM	J	p1	p1-1	8	5	4	29	6	112	-	NT
MSM	N113	304	Male	40	Rectal	2019-12-06	NCGM	G	p1	p1-1	8	5	3	20	6	52	-	-
MSM	N114	305	Male	36	Rectal	2019-12-06	NCGM	G	p1	p1-1	8	5	3	10	6	33	-	-
MSM	N115	306	Male	59	Rectal	2019-12-09	NCGM	D	p1	p1-2	6	5	2	5	34	194	-	NT
MSM	N116	307	Male	26	Rectal	2019-12-10	NCGM	G	p1	p1-1	8	5	3	32	6	150	-	NT
MSM	N118	333	Male	19	Rectal	2019-12-12	NCGM	G	p1	p1-1	8	5	3	29	6	108	-	NT
MSM	N119	334	Male	40	Rectal	2019-12-12	NCGM	G	p1	p1-1	8	5	3	10	6	33	-	-
MSM	N120	335	Male	37	Pharyngeal	2019-12-13	NCGM	G	p1	p1-1	8	5	3	10	6	33	-	NT
MSM	N122	339	Male	30	Rectal	2019-12-16	NCGM	G	p1	p1-1	8	5	3	10	6	33	-	NT
MSM	N123	340	Male	48	Rectal	2019-12-16	NCGM	D	p1	p1-2	6	5	2	5	34	194	-	-
MSM	N125	342	Male	44	Rectal	2019-12-16	NCGM	G	p1	p1-1	8	2	3	29	6	139	-	-
MSM	N127	344	Male	27	Pharyngeal	2019-12-17	NCGM	G	p1	p1-1	8	5	3	32	6	150	-	NT
MSM	N128	345	Male	38	Pharyngeal	2019-12-17	NCGM	G	p1	p1-1	8	5	3	10	6	33	-	NT
MSM	N130	348	Male	35	Urogenital	2019-12-18	NCGM	G	p1	p1-1	8	5	3	10	6	33	-	+
MSM	N131	350	Male	25	Rectal	2019-12-18	NCGM	G	p1	p1-1	8	5	3	10	6	33	-	NT
MSM	N133	353	Male	34	Rectal	2019-12-19	NCGM	G	p1	p1-1	8	5	3	32	6	150	-	+
MSM	N134	354	Male	38	Rectal	2019-12-19	NCGM	G	p1	p1-1	8	5	3	29	6	108	-	-
MSM	N135	355	Male	40	Rectal	2019-12-20	NCGM	J	p1	p1-1	8	5	3	29	6	108	-	-
MSM	N136	356	Male	21	Rectal	2019-12-20	NCGM	G	p1	p1-1	8	5	3	29	6	108	-	-
MSM	N137	357	Male	45	Rectal	2019-12-23	NCGM	J	p1	p1-1	8	5	3	29	6	108	+	-
MSM	N138	358	Male	50	Rectal	2019-12-24	NCGM	D	p1	p1-2	20	2	2	5	34	170	-	NT
MSM	N141	361	Male	29	Rectal	2019-12-24	NCGM	D	p1	p1-1	19	2	2	5	10	185	+	-
MSM	N142	363	Male	49	Rectal	2019-12-24	NCGM	G	p1	p1-1	8	2	3	29	6	139	-	-
MSM	N143	366	Male	43	Rectal	2019-12-25	NCGM	D	p1	p1-2	20	2	2	101	34	628	-	-
MSM	N145	376	Male	47	Rectal	2019-12-27	NCGM	G	p1	p1-1	8	2	3	29	6	139	-	+
MSM	N146	377	Male	44	Pharyngeal	2019-12-27	NCGM	G	p1	p1-1	8	2	4	10	6	192	-	NT
MSM	N147	378	Male	47	Rectal	2019-12-30	NCGM	G	p1	p1-1	8	2	3	29	6	139	-	NT
MSM	N021	379	Male	32	Rectal	2019-12-30	NCGM	J	p1	p1-1	8	2	3	29	6	139	-	NT	From participant with sample ID 136
MSM	N148	380	Male	38	Rectal	2019-12-30	NCGM	G	p1	p1-1	8	5	3	10	6	33	-	NT
MSM	N149	381	Male	36	Rectal	2019-12-30	NCGM	G	p1	p1-1	8	2	3	10	6	196	-	NT
MSM	N153	385	Male	24	Rectal	2020-01-07	NCGM	J	p1	p1-1	8	22	3	29	6	199	-	-
MSM	N154	386	Male	43	Rectal	2020-01-08	NCGM	G	p1	p1-1	8	5	3	20	6	52	-	-
MSM	N155	395	Male	48	Rectal	2020-01-09	NCGM	J	p1	p1-1	8	5	3	29	6	108	-	-
MSM	N156	396	Male	27	Rectal	2020-01-10	NCGM	G	p1	p1-1	8	5	3	29	6	108	+	-
MSM	N157	397	Male	61	Rectal	2020-01-14	NCGM	G	p1	p1-1	8	5	3	20	6	52	-	-
MSM	N158	398	Male	26	Rectal	2020-01-14	NCGM	E	p2	p2-4	19	7	2	5	2	237	-	-
MSM	N160	400	Male	27	Rectal	2020-01-15	NCGM	G	p1	p1-1	8	5	3	10	6	33	-	-
MSM	N163	405	Male	23	Rectal	2020-01-22	NCGM	J	p1	p1-1	8	5	4	29	6	112	-	NT
MSM	N164	412	Male	35	Rectal	2020-01-22	NCGM	D	p1	p1-2	20	5	2	5	34	109	-	NT
MSM	N165	413	Male	28	Rectal	2020-01-22	NCGM	G	p1	p1-1	8	5	3	29	6	108	-	NT
MSM	N166	414	Male	24	Rectal	2020-01-23	NCGM	G	p1	p1-1	8	2	3	29	6	139	-	-
MSM	N167	416	Male	40	Rectal	2020-01-23	NCGM	G	p1	p1-1	8	5	3	29	6	108	-	NT
MSM	N169	421	Male	53	Pharyngeal	2020-01-24	NCGM	B	p1	p1-1	8	5	4	81	74	83	-	NT
MSM	N170	423	Male	34	Rectal	2020-01-27	NCGM	G	p1	p1-1	8	5	3	10	6	33	-	NT
MSM	N171	424	Male	28	Rectal	2020-01-27	NCGM	D	p1	p1-2	6	5	2	5	34	194	-	NT
MSM	N172	425	Male	45	Pharyngeal	2020-01-27	NCGM	H	p2	p2-4	5	11	17	12	8	442	-	NT	From participant with sample ID 551
MSM	N173	427	Male	37	Rectal	2020-01-29	NCGM	G	p1	p1-1	8	2	3	29	6	139	-	-
MSM	N174	428	Male	69	Rectal	2020-01-29	NCGM	B	p1	p1-1	8	5	4	31	74	210	+	-	From participant with sample ID 430
MSM	N175	429	Male	46	Rectal	2020-01-29	NCGM	J	p1	p1-1	8	5	3	29	6	108	+	NT
MSM	N174	430	Male	69	Pharyngeal	2020-01-29	NCGM	D	p1	p1-1	19	7	2	13	10	391	+	NT	From participant with sample ID 428
MSM	N176	432	Male	32	Rectal	2020-01-30	NCGM	D	p1	p1-2	6	5	2	5	34	194	-	-
MSM	N177	435	Male	40	Rectal	2020-01-30	NCGM	J	p1	p1-1	8	5	3	29	6	108	+	-
MSM	N178	436	Male	38	Rectal	2020-01-31	NCGM	J	p1	p1-1	8	5	3	29	6	108	+	-
MSM	N179	437	Male	36	Rectal	2020-01-31	NCGM	D	p1	p1-2	6	5	7	5	34	403	-	NT
MSM	N180	438	Male	30	Rectal	2020-01-31	NCGM	J	p1	p1-1	8	5	4	82	6	559	-	-
MSM	N181	439	Male	48	Rectal	2020-02-04	NCGM	J	p1	p1-1	8	5	3	29	6	108	-	-
MSM	N182	440	Male	29	Rectal	2020-02-04	NCGM	D	p1	p1-2	20	5	2	5	34	109	-	NT
MSM	N042	441	Male	24	Rectal	2020-02-04	NCGM	G	p1	p1-1	8	5	3	20	6	52	-	NT	From participant with sample ID 442
MSM	N042	442	Male	24	Pharyngeal	2020-02-04	NCGM	G	p1	p1-1	8	5	3	20	6	52	-	NT	From participant with sample ID 441
MSM	N186	447	Male	33	Rectal	2020-02-07	NCGM	G	p1	p1-1	8	5	3	10	6	33	-	NT
MSM	N187	448	Male	35	Rectal	2020-02-07	NCGM	J	p1	p1-1	8	5	4	29	6	112	-	NT
MSM	N188	449	Male	25	Rectal	2020-02-07	NCGM	J	p1	p1-1	8	5	3	82	6	354	-	NT
MSM	N189	452	Male	43	Rectal	2020-02-14	NCGM	G	p1	p1-1	8	5	3	75	6	346	-	NT
MSM	N190	453	Male	27	Rectal	2020-02-14	NCGM	B	p1	p1-1	8	5	4	31	74	210	-	NT
MSM	N191	454	Male	39	Rectal	2020-02-17	NCGM	D	p1	p1-2	20	5	2	5	34	109	-	-
MSM	N192	455	Male	20	Rectal	2020-02-17	NCGM	J	p1	p1-1	8	5	3	29	6	108	-	-
MSM	N193	456	Male	52	Rectal	2020-02-18	NCGM	G	p1	p1-1	8	5	3	20	6	52	-	NT
MSM	N194	457	Male	36	Rectal	2020-02-19	NCGM	G	p1	p1-1	8	5	3	32	6	150	-	NT
MSM	N195	461	Male	48	Rectal	2020-02-21	NCGM	G	p1	p1-1	8	2	3	29	6	139	-	+
MSM	N197	463	Male	54	Rectal	2020-02-21	NCGM	G	p1	p1-1	8	5	3	29	6	108	-	-
MSM	N198	464	Male	30	Pharyngeal	2020-02-21	NCGM	G	p1	p1-1	8	5	3	75	6	346	-	NT
MSM	N200	467	Male	31	Rectal	2020-02-26	NCGM	D	p1	p1-2	6	5	2	5	34	194	-	NT
MSM	N201	472	Male	29	Rectal	2020-03-02	NCGM	G	p2	p2-4	6	10	1	8	6	435	-	NT
MSM	N202	473	Male	56	Rectal	2020-03-03	NCGM	G	p1	p1-1	8	5	3	29	6	108	-	-
MSM	N204	480	Male	42	Rectal	2020-03-18	NCGM	J	p1	p1-1	8	5	4	29	6	112	-	NT
MSM	N205	481	Male	29	Rectal	2020-03-18	NCGM	J	p1	p1-4	8	5	3	29	6	108	+	NT
MSM	N206	482	Male	30	Rectal	2020-03-18	NCGM	J	p1	p1-1	8	5	3	29	6	108	-	NT
MSM	N207	484	Male	43	Rectal	2020-03-18	NCGM	B	p1	p1-1	8	5	4	31	74	210	-	NT
MSM	N208	485	Male	48	Rectal	2020-03-18	NCGM	G	p1	p1-1	8	2	3	29	6	139	-	NT
MSM	N210	487	Male	24	Rectal	2020-03-18	NCGM	G	p1	p1-1	8	13	3	20	6	54	+	NT
MSM	N211	489	Male	47	Rectal	2020-03-18	NCGM	G	p1	p1-1	8	5	3	10	6	33	-	NT
MSM	N212	490	Male	35	Rectal	2020-03-18	NCGM	J	p1	p1-1	8	5	3	29	6	108	-	NT
MSM	N213	491	Male	38	Rectal	2020-03-18	NCGM	G	p1	p1-1	8	5	3	32	6	150	-	NT
MSM	N214	500	Male	39	Rectal	2020-03-19	NCGM	D	p1	p1-2	20	5	2	5	34	109	-	-
MSM	N215	502	Male	29	Rectal	2020-03-24	NCGM	D	p1	p1-2	6	5	2	5	34	194	-	NT
MSM	N216	503	Male	47	Rectal	2020-03-25	NCGM	E	p2	p2-9	20	22	2	5	1	601	-	NT
MSM	N217	505	Male	25	Rectal	2020-03-26	NCGM	J	p1	p1-1	8	5	4	29	6	112	-	NT
MSM	N218	506	Male	49	Rectal	2020-03-27	NCGM	B	p1	p1-1	8	5	4	31	74	210	-	-
MSM	N219	509	Male	26	Rectal	2020-03-30	NCGM	J	p1	p1-1	8	5	3	29	6	108	-	NT
MSM	N220	511	Male	21	Rectal	2020-04-01	NCGM	E	p1	p1-1	2	22	2	10	1	553	+	NT
MSM	N222	523	Male	30	Rectal	2020-04-03	NCGM	J	p1	p1-1	8	5	3	29	6	108	-	NT
MSM	N223	524	Male	29	Rectal	2020-04-06	NCGM	G	p1	p1-1	8	5	7	75	6	602	-	NT
MSM	N224	525	Male	54	Rectal	2020-04-07	NCGM	J	p1	p1-5	8	5	3	29	6	108	-	-
MSM	N225	526	Male	32	Pharyngeal	2020-04-08	NCGM	G	p1	p1-1	8	5	3	10	6	33	-	NT
MSM	N227	541	Male	35	Rectal	2020-06-08	NCGM	J	p1	p1-1	8	5	4	29	6	112	-	NT
MSM	N228	542	Male	20	Rectal	2020-06-08	NCGM	G	p1	p1-1	8	5	3	32	6	150	+	NT
MSM	N229	545	Male	30	Rectal	2020-06-10	NCGM	G	p1	p1-1	8	5	3	75	6	346	-	NT
MSM	N230	546	Male	27	Rectal	2020-06-10	NCGM	J	p1	p1-1	8	5	27	29	6	603	+	NT
MSM	N172	551	Male	46	Pharyngeal	2020-06-12	NCGM	D	p1	p1-2	20	5	2	5	34	109	-	NT	From participant with sample ID 425
MSM	N234	552	Male	47	Rectal	2020-06-15	NCGM	J	p1	p1-1	8	5	3	29	6	108	-	NT
MSM	N235	554	Male	58	Rectal	2020-06-16	NCGM	G	p1	p1-1	8	5	3	10	6	33	-	NT
MSM	N236	555	Male	37	Rectal	2020-06-17	NCGM	D	p1	p1-2	20	5	2	5	34	109	-	NT
MSM	N237	556	Male	21	Rectal	2020-06-17	NCGM	E	p2	p2-1	2	6	2	1	2	3	-	NT
MSM	N238	557	Male	35	Urogenital	2020-06-18	NCGM	G	p1	p1-1	8	5	3	10	6	33	-	NT
MSM	N239	562	Male	47	Rectal	2020-06-24	NCGM	G	p1	p1-1	8	5	3	32	6	150	-	NT
MSM	N240	563	Male	33	Rectal	2020-06-24	NCGM	D	p1	p1-2	20	5	2	5	34	109	-	NT
MSM	N241	564	Male	26	Rectal	2020-06-24	NCGM	D	p1	p1-2	6	5	2	5	34	194	-	NT
MSM	N242	565	Male	59	Rectal	2020-06-25	NCGM	J	p1	p1-1	8	5	3	29	6	108	-	NT
MSM	N243	566	Male	32	Rectal	2020-06-25	NCGM	G	p1	p1-1	8	5	3	10	6	33	-	NT
MSM	N247	571	Male	20	Rectal	2020-06-29	NCGM	J	p1	p1-1	8	5	7	29	6	132	+	NT	From participant with sample ID 572
MSM	N247	572	Male	20	Pharyngeal	2020-06-29	NCGM	J	p1	p1-1	8	5	27	29	6	603	+	NT	From participant with sample ID 571
MSM	N250	575	Male	55	Rectal	2020-07-01	NCGM	E	p1	p1-1	2	6	2	25	2	305	-	NT
MSM	N251	579	Male	28	Rectal	2020-07-06	NCGM	G	p1	p1-1	8	5	3	29	6	108	-	NT
MSM	N252	580	Male	26	Rectal	2020-07-06	NCGM	G	p1	p1-1	8	5	3	20	6	52	-	NT
MSM	N254	583	Male	30	Rectal	2020-07-13	NCGM	D	p1	p1-2	20	5	2	5	34	109	-	NT
MSM	N255	584	Male	28	Rectal	2020-07-13	NCGM	G	p1	p1-1	8	5	3	10	6	33	-	NT
MSM	N023	586	Male	36	Urogenital	2020-07-13	NCGM	D	p1	p1-2	20	5	2	45	34	318	-	NT
MSM	N257	587	Male	26	Rectal	2020-07-14	NCGM	G	p1	p1-1	8	2	3	29	6	139	+	NT
MSM	N258	588	Male	29	Rectal	2020-07-08	NCGM	D	p1	p1-2	6	5	2	5	34	194	-	NT
MSM	N259	591	Male	22	Rectal	2020-07-16	NCGM	J	p1	p1-1	8	5	3	29	6	108	-	NT
MSM	N260	595	Male	35	Rectal	2020-07-20	NCGM	J	p1	p1-1	8	5	27	29	6	603	-	-
MSM	N261	596	Male	36	Rectal	2020-07-27	NCGM	J	p1	p1-1	8	5	3	29	6	108	-	-
MSM	N262	597	Male	39	Rectal	2020-07-21	NCGM	G	p1	p1-1	8	5	3	10	6	33	-	NT
MSM	N263	598	Male	22	Rectal	2020-07-28	NCGM	G	p1	p1-1	8	5	3	20	6	52	-	NT
MSM	N264	599	Male	22	Rectal	2020-07-29	NCGM	G	p1	p1-1	8	5	3	29	6	108	-	-
MSM	N265	600	Male	28	Rectal	2020-07-29	NCGM	J	p1	p1-1	8	5	3	29	6	108	-	-
MSM	N266	601	Male	19	Rectal	2020-07-30	NCGM	G	p1	p1-1	8	5	3	10	6	33	-	NT
MSM	N268	609	Male	32	Rectal	2020-08-13	NCGM	G	p1	p1-1	8	13	3	20	6	54	-	NT
MSM	N270	611	Male	31	Rectal	2020-08-17	NCGM	J	p1	p1-1	8	5	3	29	6	108	-	-
MSM	N271	612	Male	37	Rectal	2020-08-17	NCGM	D	p1	p1-2	6	5	2	5	34	194	-	NT
MSM	N273	615	Male	18	Pharyngeal	2020-08-20	NCGM	J	p1	p1-1	8	5	4	29	6	112	+	NT
MSM	N275	617	Male	37	Rectal	2020-08-24	NCGM	G	p1	p1-1	8	5	3	10	6	33	-	NT
MSM	N276	618	Male	35	Rectal	2020-08-24	NCGM	D	p1	p1-2	6	5	3	5	34	604	-	NT
MSM	N277	624	Male	46	Pharyngeal	2020-08-28	NCGM	D	p1	p1-2	20	5	2	5	34	109	-	NT	From participant with sample ID 625
MSM	N277	625	Male	46	Rectal	2020-08-28	NCGM	D	p1	p1-2	20	5	2	5	34	109	-	NT	From participant with sample ID 624
MSM	N053	626	Male	27	Rectal	2020-08-31	NCGM	D	p1	p1-2	20	5	2	5	34	109	-	NT	From participant with sample ID 204
MSM	N279	629	Male	32	Rectal	2020-09-07	NCGM	J	p1	p1-1	8	5	3	29	6	108	-	-
MSM	N280	631	Male	25	Rectal	2020-09-09	NCGM	J	p2	p2-2	33	22	3	10	8	608	-	NT	From participant with sample ID 632
MSM	N280	632	Male	25	Pharyngeal	2020-09-09	NCGM	J	p2	p2-2	33	22	3	11	8	605	-	NT	From participant with sample ID 631
MSM	N282	639	Male	43	Urogenital	2020-09-14	NCGM	D	p1	p1-2	20	5	2	5	34	109	-	NT
MSM	N283	641	Male	38	Rectal	2020-09-16	NCGM	D	p1	p1-2	20	5	2	45	34	318	-	-
MSM	N284	642	Male	37	Rectal	2020-09-16	NCGM	G	p1	p1-1	8	5	3	20	6	52	-	NT
MSM	N285	643	Male	36	Rectal	2020-09-17	NCGM	D	p1	p1-2	20	5	2	5	34	109	-	-
MSM	N286	644	Male	27	Rectal	2020-09-17	NCGM	G	p1	p1-1	8	5	3	10	6	33	-	-
MSM	N287	645	Male	29	Rectal	2020-09-17	NCGM	D	p1	p1-2	6	5	2	5	34	194	-	-
MSM	N288	646	Male	25	Rectal	2020-09-17	NCGM	G	p1	p1-1	8	5	3	75	6	346	-	-
MSM	N289	648	Male	21	Rectal	2020-09-18	NCGM	G	p1	p1-1	8	5	3	29	6	108	-	NT
MSM	N291	656	Male	34	Rectal	2020-09-24	NCGM	G	p1	p1-1	8	5	3	29	6	108	-	+
MSM	N292	657	Male	34	Rectal	2020-09-24	NCGM	G	p1	p1-1	8	5	3	10	6	33	-	NT
MSM	N294	659	Male	52	Rectal	2020-09-28	NCGM	G	p1	p1-1	8	5	3	29	6	108	-	NT
MSM	N295	660	Male	23	Rectal	2020-09-29	NCGM	G	p1	p1-1	8	5	3	10	6	33	-	NT
MSM	N296	661	Male	56	Rectal	2020-09-29	NCGM	G	p1	p1-1	8	5	3	10	6	33	-	NT
MSM	N297	662	Male	30	Rectal	2020-09-30	NCGM	G	p1	p1-1	8	2	3	29	6	139	-	NT
MSM	N298	663	Male	30	Rectal	2020-10-02	NCGM	D	p1	p1-2	6	5	2	5	34	194	-	NT
MSM	N299	664	Male	42	Pharyngeal	2020-10-05	NCGM	D	p1	p1-2	20	5	2	5	34	109	-	NT
MSM	N301	668	Male	26	Rectal	2020-10-05	NCGM	J	p1	p1-1	8	5	3	29	6	108	-	NT
MSM	N302	669	Male	26	Rectal	2020-10-05	NCGM	G	p1	p1-1	8	5	3	10	6	33	-	NT
MSM	N303	671	Male	38	Rectal	2020-10-07	NCGM	D	p1	p1-2	20	5	2	5	34	109	+	-
MSM	N304	672	Male	31	Rectal	2020-10-07	NCGM	G	p1	p1-1	8	2	3	29	6	139	-	-
MSM	N305	673	Male	28	Urogenital	2020-10-08	NCGM	D	p1	p1-2	20	5	2	5	34	109	-	NT
MSM	N306	674	Male	33	Rectal	2020-10-08	NCGM	D	p1	p1-2	20	5	2	5	34	109	-	NT
MSM	N307	677	Male	25	Rectal	2020-10-09	NCGM	J	p1	p1-1	8	5	3	29	6	108	-	-
MSM	N309	681	Male	34	Rectal	2020-10-13	NCGM	G	p1	p1-1	8	5	3	8	6	606	-	-
MSM	N311	686	Male	36	Rectal	2020-10-13	NCGM	G	p1	p1-1	8	5	3	20	6	52	-	NT
MSM	N312	688	Male	34	Rectal	2020-10-15	NCGM	D	p1	p1-2	6	5	2	5	34	194	-	NT
MSM	N313	690	Male	24	Rectal	2020-10-16	NCGM	J	p1	p1-1	8	5	3	29	6	108	-	NT
MSM	N314	691	Male	30	Rectal	2020-10-19	NCGM	G	p1	p1-1	8	5	3	75	6	346	-	NT
MSM	N315	692	Male	33	Rectal	2020-10-19	NCGM	G	p1	p1-1	8	5	3	29	6	108	+	NT
MSM	N317	694	Male	45	Pharyngeal	2020-10-20	NCGM	D	p1	p1-2	20	5	2	5	34	109	-	NT
MSM	N318	696	Male	35	Rectal	2020-10-26	NCGM	G	p1	p1-1	8	5	3	10	6	33	-	NT
MSM	N319	697	Male	35	Rectal	2020-10-27	NCGM	G	p1	p1-1	8	5	3	32	6	150	-	NT
MSM	N002	731	Male	23	Urogenital	2021-01-25	NCGM	B	p1	p1-1	8	5	4	81	74	83	-	NT	From participant with sample IDs 28, 177, and 238
non-MSM	C001	3262*	Female	21	Cervix	2018-10-02	Clinic A	E	p2	p2-1	2	6	2	1	2	3	-	NT
non-MSM	C002	3263*	Female	20	Cervix	2018-10-05	Clinic A	E	p2	p2-1	2	6	2	1	2	3	-	NT
non-MSM	C003	3270*	Male	29	Urogenital	2018-11-05	Clinic B	D	p2	p2-2	8	1	4	10	17	35	-	NT
non-MSM	C005	3277*	Female	16	Cervix	2018-12-27	Clinic A	E	p2	p2-1	2	7	2	1	2	172	-	NT
non-MSM	C006	3278*	Female	21	Cervix	2018-12-27	Clinic A	J	p2	p2-2	4	1	1	10	6	264	-	NT
non-MSM	C008	3283	Female	23	Cervix	2019-02-07	Clinic A	J	p2	p2-2	4	1	1	10	6	264	-	NT
non-MSM	C009	3286	Female	26	Cervix	2019-02-22	Clinic A	D	p2	p2-3	8	1	7	10	18	208	-	NT
non-MSM	C011	3291	Female	40	Cervix	2019-03-19	Clinic A	E	p2	p2-1	2	6	2	1	2	3	-	NT
non-MSM	C012	3294	Female	29	Cervix	2019-04-04	Clinic A	K	p2	p2-6	6	1	3	8	8	607	-	NT
non-MSM	C013	3306	Female	21	Cervix	2019-05-28	Clinic A	I	p2	p2-2	5	12	7	10	18	100	+	NT
non-MSM	C014	3311	Female	18	Cervix	2019-07-01	Clinic A	I	p2	p2-2	8	1	7	10	18	208	-	NT
non-MSM	C015	3318	Female	21	Cervix	2019-08-10	Clinic A	J	p2	p2-7	33	22	3	10	8	608	-	NT
non-MSM	C016	3331	Male	42	Urogenital	2020-01-15	Clinic B	K	p2	p2-6	6	1	3	10	8	609	-	NT
non-MSM	C017	3333	Female	23	Cervix	2020-01-23	Clinic A	E	p2	p2-1	2	6	44	1	2	592	-	NT
non-MSM	C018	3334	Female	21	Cervix	2020-02-03	Clinic A	G	p2	p2-5	6	1	4	10	6	610	-	NT
non-MSM	C019	3335	Female	18	Cervix	2020-04-18	Clinic A	K	p2	p2-5	6	1	3	10	8	609	-	NT
non-MSM	C020	3336	Male	48	Urogenital	2020-04-20	Clinic B	E	p2	p2-1	2	7	2	25	2	611	-	NT
non-MSM	C021	3345	Male	23	Urogenital	2020-07-04	Clinic C	F	p2	p2-1	12	7	1	5	4	612	-	-
non-MSM	C022	3346	Female	26	Cervix	2020-07-07	Clinic A	K	p2	p2-5	6	1	3	10	8	609	-	-
non-MSM	C024	3349	Male	28	Urogenital	2020-07-10	Clinic B	D	p2	p2-3	8	1	7	10	18	208	-	NT
non-MSM	C026	3356	Female	30	Cervix	2020-08-11	Clinic A	F	p2	p2-4	3	7	2	5	4	613	-	-
non-MSM	C027	3369	Male	28	Urogenital	2020-09-08	Clinic C	K	p2	p2-5	6	1	3	10	8	609	+	-
non-MSM	C028	3372	Male	29	Urogenital	2020-09-15	Clinic C	D	p2	p2-2	4	1	3	29	18	499	+	-
non-MSM	C029	3383	Female	21	Cervix	2020-10-05	Clinic A	D	p2	p2-3	8	1	7	10	18	208	-	-
non-MSM	C030	3384	Male	24	Urogenital	2020-10-03	Clinic C	E	p2	p2-4	19	1	2	10	2	166	-	-
non-MSM	C034	3396	Male	31	Urogenital	2020-10-26	Clinic C	G	p2	p2-4	6	10	1	10	6	27	-	-
non-MSM	C038	3415	Female	23	Cervix	2020-11-19	Clinic A	D	p2	p2-2	4	2	3	10	18	614	-	-
non-MSM	C039	3421	Male	45	Urogenital	2020-11-30	Clinic C	F	p2	p2-4	19	7	2	5	4	148	-	-
non-MSM	C042	3428	Male	35	Urogenital	2020-12-14	Clinic C	D	p2	p2-3	8	2	47	30	18	615	-	-
non-MSM	C043	3431	Male	24	Urogenital	2020-12-12	Clinic C	J	p2	p2-2	4	1	1	10	6	264	-	-
non-MSM	C044	3432	Male	39	Urogenital	2020-12-12	Clinic C	E	p2	p2-2	19	7	3	61	1	616	-	-
non-MSM	C045	3435	Male	43	Urogenital	2020-12-16	Clinic C	F	p2	p2-10	19	7	2	102	4	617	-	-
non-MSM	C048	3448	Male	41	Urogenital	2021-01-04	Clinic C	G	p2	p2-3	15	1	3	10	6	618	-	-
non-MSM	C049	3449	Male	38	Urogenital	2021-01-04	Clinic C	J	p2	p2-2	4	1	1	10	6	264	-	-
non-MSM	C051	3454	Male	40	Urogenital	2021-01-06	Clinic B	J	p2	p2-8	14	1	1	10	6	619	-	-
non-MSM	C053	3465	Male	40	Urogenital	2021-01-15	Clinic C	G	p2	p2-5	6	10	1	8	6	435	-	-
non-MSM	C054	3467	Male	29	Urogenital	2021-01-18	Clinic C	D	p2	p2-3	8	1	4	10	18	281	-	-
non-MSM	C056	3471	Male	23	Urogenital	2021-01-23	Clinic C	E	p2	p2-1	2	2	2	1	2	620	-	-
non-MSM	C057	3474	Male	30	Urogenital	2021-01-20	Clinic C	D	p2	p2-3	8	1	7	10	18	208	-	-
non-MSM	C059	3476	Male	23	Urogenital	2021-01-22	Clinic C	D	p2	p2-3	8	1	7	10	18	208	-	-
non-MSM	C060	3478	Male	33	Urogenital	2021-02-02	Clinic C	F	p2	p2-1	2	7	2	1	4	110	-	-
non-MSM	C061	3479	Male	38	Urogenital	2021-02-01	Clinic C	D	p2	p2-2	4	1	4	10	18	621	-	-
non-MSM	C062	3480	Male	27	Urogenital	2021-01-30	Clinic C	K	p2	p2-4	7	1	3	10	8	30	-	-
non-MSM	C063	3481	Male	27	Urogenital	2021-01-29	Clinic C	D	p2	p2-3	8	1	27	10	18	622	-	-
non-MSM	C064	3482	Male	31	Urogenital	2021-01-27	Clinic C	H	p2	p2-4	5	11	9	92	8	444	-	-
non-MSM	C066	3493	Male	34	Urogenital	2021-02-20	Clinic C	E	p2	p2-1	2	1	2	48	2	623	-	-
non-MSM	C067	3501	Male	35	Urogenital	2021-03-01	Clinic C	F	p2	p2-1	2	7	2	1	4	110	-	-
non-MSM	C070	3514	Male	25	Urogenital	2021-03-10	Clinic C	E	p2	p2-1	2	2	2	1	2	620	-	-
non-MSM	C071	3515	Male	52	Urogenital	2021-03-12	Clinic C	F	p2	p2-1	43	7	1	96	4	624	-	-
non-MSM	C072	3517	Male	60	Urogenital	2021-03-13	Clinic B	K	p2	p2-5	6	1	3	10	8	609	-	-
non-MSM	C073	3518	Male	36	Urogenital	2021-03-23	Clinic C	D	p2	p2-3	8	2	48	30	18	625	+	-
non-MSM	C075	3524	Male	66	Urogenital	2021-03-19	Clinic B	E	p2	p2-1	2	6	2	4	2	426	-	-
non-MSM	C076	3526	Male	26	Urogenital	2021-03-27	Clinic C	D	p2	p2-2	8	1	3	10	17	381	-	-
*Five non-MSM samples collected from October to December 2018 were also used in a previous study (Mitobe et al., Jpn J Sex Transm Infect. 2020;31:53–9. [In Japanese]), in which we identified ompA genotypes.
NCGM: National Center of Gobal Health and Medicine
NT: not tested
ND: not detected
